# Supplementary material for: UCP1 and UCP3 Expression Is Associated with Lipid and Carbohydrate Oxidation and Body Composition
Source: PLoS One. 2016 Mar 9;11(3):e0150811. doi: 10.1371/journal.pone.0150811 (PMC4784729; doi:10.1371/journal.pone.0150811)
Supplement: S1 Table — (XLS) [file pone.0150811.s001.xls]

## Sheet: Minimal data
Patients	Weight (kg)	Height (cm)	BMI (kg/m)	AC (cm)	LBM (kg)	%LBM	FM (kg)	%FM	VO2 (l/min)	VCO2 (l/min)	RQ	CHO ox.	LIP ox.	TOTAL ox.	∆Ct UCP1	∆Ct UCP3
P3	133	174	43.9292	123.4	59.2827	44.5734	73.7173	55.4266	0.419153	0.276799	0.652879	-123.908	342.334	218.426	0.301231	4.81574
P4	124.8	160	48.75	134.7	55.6739	44.6105	69.1261	55.3895	0.340711	0.23411	0.685943	-41.0095	256.352	215.343	0.241629	6.2732
P6	108	156	44.3787	114	50.5236	46.7811	57.4764	53.2189	0.295691	0.233386	0.789809	162.342	149.832	312.173	0.00164269	0.00147464
P8	103.9	159.5	40.8408	109.3	48.4141	46.5968	55.4859	53.4032	0.307649	0.205609	0.664056	-74.9252	245.385	170.46	0.0672047	0.326128
P9	133.4	157	54.1198	142.4	55.268	41.4303	78.132	58.5697	0.302775	0.195347	0.644924	-119.634	258.343	138.709	1.51526	0.322769
P11	136.6	177	43.6018	128.1	63.1324	46.217	73.4676	53.783	0.332958	0.22272	0.668269	-79.8035	265.101	185.297	0.655835	0.733889
P12	90	171	30.7787	106.8	49.0003	54.4448	40.9997	45.5552	0.271506	0.184137	0.677893	-48.5464	210.106	161.56	2.34686	0.372097
P13	127.2	153	54.3381	153.4	55.4153	43.5655	71.7847	56.4345	0.280657	0.205032	0.730323	46.0592	181.864	227.923	8.54269	0.356241
P14	121.2	169	42.4355	128	56.957	46.9943	64.243	53.0057	0.318937	0.218837	0.686122	-40.4365	240.721	200.285	0.377644	0.202688
P16	103	166.5	37.1543	116.6	51.6077	50.1046	51.3923	49.8954	0.236692	0.192757	0.813886	168.858	105.655	274.513	21.2588	0.178637
P19	116	160	45.3125	137	53.85	46.4224	62.15	53.5776	0.292752	0.212804	0.72678	41.0761	192.258	233.334	1.14149	0.291396
P20	139.6	168	49.4615	130	59.0814	42.3219	80.5186	57.6781	0.302139	0.20709	0.685323	-39.7547	228.574	188.82	3.54866	1.41248
P24	114.8	161.5	44.0146	107.4	53.424	46.5366	61.376	53.4634	0.312512	0.204193	0.653362	-106.684	260.486	153.802	0.382718	1.66216
PP3	106.4	174	35.1433	106.5	57.2519	53.8082	49.1481	46.1918	0.34418	0.224798	0.650873	-118.063	287.091	169.028	0.741403	0.0488486
PP4	99.6	160	38.9062	120.9	50.0616	50.2627	49.5384	49.7373	0.326407	0.221653	0.678884	-56.5139	251.913	195.399	0.730291	0.635602
PP6	77.6	156	31.8869	93.6	45.0675	58.0767	32.5325	41.9233	0.265265	0.179365	0.675826	-50.9596	206.571	155.612	7.84605	0.524184
PP8	78.7	159.5	30.9352	93.4	42.5928	54.1204	36.1072	45.8796	0.249823	0.160747	0.643525	-101.566	214.21	112.643	0.444259	0.414391
PP9	103.8	157	42.1112	134.6	50.1023	48.2681	53.6977	51.7319	0.262263	0.179576	0.684519	-35.7	198.845	163.145	0.892833	0.519542
PP11	100.8	177	32.1747	106.1	56.8966	56.4451	43.9034	43.5549	0.26273	0.183266	0.696056	-13.6827	191.094	177.411	0.0727838	0.423157
PP12	67.7	171	23.1524	92.6	44.8277	66.2152	22.8723	33.7848	0.226185	0.188303	0.833419	188.248	91.0968	279.345	0.587138	7.08587
PP13	98.8	153	42.206	120.8	49.6279	50.2307	49.1721	49.7693	0.295306	0.193316	0.654279	-98.4123	245.264	146.852	2.54998	0.579874
PP14	92.1	169	32.2468	113.5	51.4496	55.8628	40.6504	44.1372	0.269358	0.18508	0.684907	-32.4371	202.672	170.235	0.292975	0.547192
PP16	79	166.5	28.497	98.4	46.9369	59.4137	32.0631	40.5863	0.253656	0.171228	0.672612	-50.6136	198.223	147.609	1.28085	2.53399
PP19	90.8	160	35.4687	127.7	49.7639	54.8061	41.0361	45.1939	0.273519	0.176207	0.644173	-109.809	234.017	124.208	0.152998	0.128585
PP20	118.6	168	42.021	116.7	57.2319	48.2563	61.3681	51.7437	0.296972	0.20753	0.698076	-12.9817	215.088	202.106	0.972431	1.12924
PP24	88.8	161.5	34.0461	92.9	48.1983	54.2774	40.6017	45.7226	0.255445	0.181262	0.709391	6.85692	178.396	185.253	2.1086	1.79584
C3	58.1	165	21.3407	74.1	41.6	71.6007	16.5	28.3993	0.204884	0.145255	0.708421	4.65221	143.397	148.049
C5	48.6	162	18.5185	69.9	30.9	63.5802	17.7	36.4198	0.168134	0.145538	0.866332	176.378	54.3407	230.719
C7	62.9	175	20.5388	75.8	46.4	73.7679	16.5	26.2321	0.19465	0.154929	0.796566	115.346	95.5205	210.866
C8	54.7	156	22.477	80.2	39.5	72.2121	15.2	27.7879	0.203462	0.158049	0.777235	95.0568	109.208	204.265
C9	58.2	156	23.9152	84	39.7	68.2131	18.5	31.7869	0.219664	0.180428	0.820037	166.788	94.3554	261.143
C12	54.6	157	22.151	76.5	39.1	71.6117	15.5	28.3883	0.139674	0.128382	0.920653	195.527	27.1562	222.684
C13	65	164	24.1672	93	42.2	64.9231	22.8	35.0769	0.215194	0.144258	0.670546	-49.5307	170.586	121.055
C14	47.8	152	20.6891	71.3	32.3	67.5732	15.5	32.4268	0.210362	0.172357	0.816045	156.903	91.3954	248.298
C15	47.8	158	19.1476	68.8	32.4	67.7824	15.4	32.2176	0.221996	0.142199	0.639789	-94.4661	191.896	97.4296
C16	69	167.5	24.5935	92	50.5	73.1884	20.1	26.8116	0.295043	0.204731	0.693606	-22.4118	217.183	194.771
S1 Table legends
BMI: body mass index
AC: abdominal circunference
LBM: lean body mass
FM: fat masss
VO2: oxygen consumption
VCO2: carbon dioxide production
RQ: respiratory quotient
CHO ox: Carbohydrate oxidation
LIP ox: Lipid oxidation
TOTAL ox: Total oxidation
